# Supplementary material for: Campylobacter species prevalence, characterisation of antimicrobial resistance and analysis of whole-genome sequence of isolates from livestock and humans, Latvia, 2008 to 2016
Source: Euro Surveill. 2019 Aug 1;24(31):1800357. doi: 10.2807/1560-7917.ES.2019.24.31.1800357 (PMC6685098; doi:10.2807/1560-7917.ES.2019.24.31.1800357)
Supplement: Supplement S2 [file 1800357_MEISTERE_SupplementS2.xlsx]

## Sheet: Campylobacter N=45 by origi...
Supplement S2
Characterization of 45 Campylobacter isolates including sample identification, epidemiology and antimicrobial resistance profile data and whole genome data analysis (quality of assambley, sequence type, antimicrobial resistance genes, virulence genes).							This supplementary material is hosted by Eurosurveillance as supporting information alongside the article Campylobacter spp. prevalence, characterisation of antimicrobial resistance and analysis of whole-genome sequence (WGS) of isolates from livestock and humans, Latvia, 2008 to 2016" on behalf of the authors who remain responsible for the accuracy and appropriateness of the content. The same st…
Sample identification			Epidemiology data			Quality of assambley				Sequence				Antimicrobial resistance																		Virulence associated genes (from VFDB data base)
Sample ID	Nucleotide Accession(s)	Species	Origin	Collection Date	Country of Isolation	Avg. Coverage (Assembled)	Perc. Good Targets	#Missing values in Distance Columns	N50 (Assembled)	Sequence type (ST)	Profile	Clonal complex	cgMLST	Erythromycin (C.jejuni R>4 / C.coli R>8)		Resistance mechanism	Nalidixic acid (R>16)		Resistance mechanism	Ciprofloxacin (R>0.5)		Resistance mechanism	Tetracycline (C.jejuni R>1 / C.coli R>2)		Resistance mechanism	Streptomycin (R>4)		Resistance mechanism	Gentamycin (R>2)		Resistance mechanism	cmeA	cmeB	cmeC	cadF	cdtA	cdtB	cdtC	cheA	cheV	cheW	cheY	ciaB	ciaC	Cj1135	Cj1136	Cj1137c	Cj1138	Cj1416c
10C	ERR2591871	C. jejuni	Calf	25-Jun-2015	Latvia	92	99.7	2	124381	21	2, 1, 1, 3, 2, 1, 5	ST-21 complex	1544	<1	S	-	64	R	gyrA Thr-86-Ile	8	R	gyrA Thr-86-Ile	16	R	tet(O)	1	S	-	0.5	S	-	+	+	+	+	+	+	+	+	+	+	+	+	+	+	+	+	+	+
11C	ERR2591872	C. coli	Pig	27-Sep-2015	Latvia	81	96.7	21	108100	ND	?, 38, 30, 82, ?, 43, 132	ND	1535	<1	S	-	4	S	-	<0,12	S	-	32	R	tet(O)	>16	R	ant(6)-1b	1	S	-	+	+	+					+	+	+	+			+		+
12C	ERR2591873	C. coli	Pig	28-Apr-2015	Latvia	90	94.8	33	37559	ND	33, 39, 30, ?, 118, 332, 17	ND	1537	<1	S	-	8	S	-	<0,12	S	gyrA Thr-86-Ile	64	R	tet(O)	>16	R	ant(6)-1, APH(3')-IIIa	1	S	-	+	+	+					+	+	+	+			+
13C	ERR2591874	C. coli	Pig	12-Nov-2015	Latvia	74	97.5	16	89017	854	33, 38, 30, 82, 104, 43, 17	ST-828 complex	1539	<1	S	-	4	S	-	<0,12	S	-	8	R	tet(O)	4	S	-	1	S	-	+	+	+					+	+	+	+			+			+
14C	ERR2591875	C. coli	Pig	20-Apr-2015	Latvia	74	97.3	17	61514	ND	33, 38, 30, 573, 118, 35, 17	ND	1538	<1	S	-	64	R	gyrA Thr-86-Ile	16	R	gyrA Thr-86-Ile	<0,4	S	-	>16	R	-	1	S	-	+	+	+					+	+	+	+			+		+
15C	ERR2591876	C. coli	Pig	18-May-2015	Latvia	78	97.2	18	90763	828	33, 39, 30, 82, 104, 43, 17	ST-828 complex	1536	<1	S	-	4	S	-	0.25	S	-	<0,5	S	-	4	S	-	1	S	-	+	+	+					+	+	+	+			+
16C	ERR2591877	C. jejuni	Pig	2015	Latvia	90	98.3	11	31426	51	7, 17, 2, 15, 23, 3, 12	ST-443 complex	1543	ND	ND	-	ND	ND	gyrA Thr-86-Ile	ND	ND	-	ND	ND	tet(O)	ND	ND	-	ND	ND	-	+	+	+	+	+	+	+	+	+	+	+	+	+					+
17C	ERR2591878	C. jejuni	Pig	2015	Latvia	61	98.6	9	38304	5	7, 2, 5, 2, 10, 3, 6	ST-353 complex	1546	ND	ND	-	ND	ND	gyrA Thr-86-Ile	ND	ND	-	ND	ND	-	ND	ND	-	ND	ND	-	+	+	+	+	+	+	+	+	+	+	+	+	+					+
18C	ERR2591879	C. jejuni	Poultry meat	09-Aug-2016	Latvia	63	99.2	5	52606	6461	2, 17, 5, 2, 10, 59, 6	ST-353 complex	338	<1	S	-	32	R	gyrA Thr-86-Ile	4	R	gyrA Thr-86-Ile	32	R	tet(O)	>16	R	ant(6)-1b	<0.125	S	-	+	+	+	+	+	+	+	+	+	+	+	+	+					+
19C	ERR2591880	C. jejuni	Poultry meat	05-Jun-2016	Latvia	57	99.4	4	87020	6461	2, 17, 5, 2, 10, 59, 6	ST-353 complex	338	<1	S	-	32	R	gyrA Thr-86-Ile	8	R	gyrA Thr-86-Ile	16	R	tet(O)	>16	R	ant(6)-1b	<0.125	S	-	+	+	+	+	+	+	+	+	+	+	+	+	+					+
20C	ERR2591881	C. jejuni	Poultry meat	29-Sep-2016	Latvia	68	99.5	3	138191	383	4, 7, 12, 4, 42, 51, 1	ST-283 complex	251	<1	S	-	4	S	-	<0.125	S	-	<0.5	S	-	1	S	-	0.25	S	-	+	+	+	+	+	+	+	+	+	+	+	+	+					+
31C	ERR2591882	C. jejuni	Calf	27-Apr-2015	Latvia	62	99.7	2	159635	21	2, 1, 1, 3, 2, 1, 5	ST-21 complex	1545	<1	S	-	32	R	gyrA Thr-86-Ile	8	R	gyrA Thr-86-Ile	64	R	tet(O)	1	S	-	0.25	S	-	+	+	+	+	+	+	+	+	+	+	+	+	+	+	+	+	+	+
32C	ERR2591883	C. jejuni	Calf	27-Apr-2015	Latvia	100	99.7	2	379723	806	2, 1, 1, 3, 140, 3, 5	ST-21 complex	1595	<1	S	-	64	R	gyrA Thr-86-Ile	8	R	gyrA Thr-86-Ile	64	R	tet(O)	1	S	-	0.25	S	-	+	+	+	+	+	+	+	+	+	+	+	+	+	+	+			+
33C	ERR2591884	C. coli	Calf	19-May-2015	Latvia	85	97.3	17	167808	ND	33, 38, 30, 82, 104, 43, ?	ND	1529	4	S	-	64	R	gyrA Thr-86-Ile	>16	R	gyrA Thr-86-Ile	32	R	tet(O)	>16	R	ant(6)-1, APH(3')-IIIa	4	R	ant(6)-1, APH(3')-IIIa	+	+	+					+	+	+	+			+
34C	ERR2591885	C. jejuni	Calf	18-Jun-2015	Latvia	112	99.8	1	161050	918	2, 4, 1, 4, 19, 1, 5	ST-48 complex	1597	<1	S	-	>64	R	gyrA Thr-86-Ile	8	R	gyrA Thr-86-Ile	<0.5	S	-	2	S	-	0.5	S	-	+	+	+	+	+	+	+	+	+	+	+	+	+	+			+	+
35C	ERR2591886	C. coli	Pig	11-May-2015	Latvia	66	96.5	22	180575	ND	33, 38, 59, 82, 104, 43, 17	ND	1540	<1	S	-	4	S	-	<0,12	S	-	32	R	tet(O)	8	R	-	4	R	-	+	+	+					+	+	+	+			+		+
39C	ERR2591887	C. jejuni	Chicken	17-Jun-2014	Latvia	109	99.2	5	188103	5	7, 2, 5, 2, 10, 3, 6	ST-353 complex	1546	<1	S	-	>64	R	gyrA Thr-86-Ile	16	R	gyrA Thr-86-Ile	1	S	-	2	S	-	0.5	S	-	+	+	+	+	+	+	+	+	+	+	+	+	+					+
41C	ERR2591888	C. jejuni	Chicken	23-Sep-2014	Latvia	52	99.2	5	154399	5	7, 2, 5, 2, 10, 3, 6	ST-353 complex	1546	<1	S	-	64	R	gyrA Thr-86-Ile	16	R	gyrA Thr-86-Ile	<0,5	S	-	0.5	S	-	0.5	S	-	+	+	+	+	+	+	+	+	+	+	+	+	+					+
42C	ERR2591889	C. coli	Human	18-May-2015	Latvia	112	98.1	12	127097	8328	33, 176, 30, 82, 450, 43, 17	ST-828 complex	1591	>128	R	-	64	R	gyrA Thr-86-Ile	8	R	gyrA Thr-86-Ile	>64	R	tet(O)	16	R	-	0.5	S	-	+	+	+					+	+	+	+			+
43C	ERR2591890	C. jejuni	Human	13-Aug-2015	Latvia	87	99.4	4	180624	6461	2, 17, 5, 2, 10, 59, 6	ST-353 complex	338	<1	S	-	32	R	gyrA Thr-86-Ile	2	R	gyrA Thr-86-Ile	16	R	tet(O)	>16	R	ant(6)-1b	0.25	S	-	+	+	+	+	+	+	+	+	+	+	+	+	+					+
44C	ERR2591891	C. jejuni	Human	18-Sep-2015	Latvia	111	99.4	4	178581	6461	2, 17, 5, 2, 10, 59, 6	ST-353 complex	338	<1	S	-	64	R	gyrA Thr-86-Ile	4	R	gyrA Thr-86-Ile	>64	R	tet(O)	>16	R	ant(6)-1b	<0,25	S	-	+	+	+	+	+	+	+	+	+	+	+	+	+					+
45C	ERR2591892	C. jejuni	Human	26-Jan-2015	Latvia	52	99.2	5	118182	6461	2, 17, 5, 2, 10, 59, 6	ST-353 complex	338	<1	S	-	64	R	gyrA Thr-86-Ile	4	R	gyrA Thr-86-Ile	>64	R	tet(O)	>16	R	ant(6)-1b	0.5	S	-	+	+	+	+	+	+	+	+	+	+	+	+	+					+
46C	ERR2591900	C. jejuni	Human	26-Apr-2015	Latvia	111	98.3	11	30944	51	7, 17, 2, 15, 23, 3, 12	ST-443 complex	1543	<1	S	-	64	R	gyrA Thr-86-Ile	8	R	gyrA Thr-86-Ile	64	R	tet(O)	1	S	-	0.25	S	-	+	+	+	+	+	+	+	+	+	+	+	+	+					+
47C	ERR2591904	C. jejuni	Human	25-May-2015	Latvia	112	99.1	6	89968	1519	8, 1, 5, 3, 2, 1, 1	ST-21 complex	205	<1	S	-	64	R	gyrA Thr-86-Ile	>16	R	gyrA Thr-86-Ile	<0,5	S	-	1	S	-	0.25	S	-	+	+	+	+	+	+	+	+	+	+	+	+	+	+	+	+	+	+
48C	ERR2591911	C. jejuni	Human	23-Dec-2016	Latvia	110	99.7	2	103195	19	2, 1, 5, 3, 2, 1, 5	ST-21 complex	1542	ND	ND	-	ND	ND	gyrA Thr-86-Ile	ND	ND	-	ND	ND	-	ND	ND	-	ND	ND	-	+	+	+	+	+	+	+	+	+	+	+	+	+	+	+	+	+	+
49C	ERR2591898	C. jejuni	Human	22-Mar-2015	Latvia	113	99.2	5	78490	51	7, 17, 2, 15, 23, 3, 12	ST-443 complex	1543	<1	S	-	64	R	gyrA Thr-86-Ile	8	R	gyrA Thr-86-Ile	32	R	tet(O)	2	S	-	0.5	S	-	+	+	+	+	+	+	+	+	+	+	+	+	+					+
4C	ERR2591893	C. coli	Calf	20-May-2015	Latvia	48	96.5	22	42213	ND	33, 38, 30, 82, 104, 43, ?	ND	1529	<1	S	-	32	R	gyrA Thr-86-Ile	16	R	gyrA Thr-86-Ile	64	R	tet(O)	>16	R	ant(6)-1, APH(3')-IIIa	2	S	-	+	+	+					+	+	+	+			+
50C	ERR2591975	C. jejuni	Human	19-May-2015	Latvia	82	99.4	4	68696	50	2, 1, 12, 3, 2, 1, 5	ST-21 complex	1547	<1	S	-	64	R	gyrA Thr-86-Ile	16	R	gyrA Thr-86-Ile	<0,5	S	-	2	S	-	0.5	S	-	+	+	+	+	+	+	+	+	+	+	+	+	+	+	+	+		+
51C	ERR2591914	C. jejuni	Human	18-Dec-2015	Latvia	63	96.7	21	21180	50	2, 1, 12, 3, 2, 1, 5	ST-21 complex	1541	<1	S	-	8	S	-	<0,12	S	-	<0,5	S	-	2	S	-	0.25	S	-	+	+	+	+	+	+	+	+	+	+	+		+	+	+			+
52C	ERR2591902	C. jejuni	Human	18-May-2015	Latvia	99	99.2	5	91570	51	7, 17, 2, 15, 23, 3, 12	ST-443 complex	1543	<1	S	-	>64	R	gyrA Thr-86-Ile	8	R	gyrA Thr-86-Ile	>64	R	tet(O)	0.5	S	-	0.25	S	-	+	+	+	+	+	+	+	+	+	+	+	+	+					+
53C	ERR2591908	C. jejuni	Human	17-Jun-2016	Latvia	93	99.2	5	70928	267	4, 7, 40, 4, 42, 51, 1	ST-283 complex	193	ND	ND	-	ND	ND	-	ND	ND	-	ND	ND	-	ND	ND	-	ND	ND	-	+	+	+	+	+	+	+	+	+	+	+	+	+					+
54C	ERR2591909	C. jejuni	Human	17-Jun-2016	Latvia	101	97.3	17	18873	572	62, 4, 5, 2, 2, 1, 5	ST-206 complex	435	ND	ND	-	ND	ND	gyrA Thr-86-Ile	ND	ND	-	ND	ND	tet(O)	ND	ND	-	ND	ND	-	+	+	+	+	+	+	+	+	+	+	+	+	+	+	+		+	+
55C	ERR2591907	C. jejuni	Human	17-Jun-2015	Latvia	39	98.7	8	46103	49	3, 1, 5, 17, 11, 11, 6	ST-49 complex	1593	<1	S	-	4	S	-	<0,12	S	-	<0,5	S	-	1	S	-	0.5	S	-	+	+	+	+	+	+	+	+	+	+	+	+	+					+
56C	ERR2591897	C. jejuni	Human	17-Feb-2016	Latvia	112	99.4	4	75523	572	62, 4, 5, 2, 2, 1, 5	ST-206 complex	1596	<1	S	-	>64	R	gyrA Thr-86-Ile	16	R	gyrA Thr-86-Ile	>64	R	tet(O)	2	S	-	0.5	S	-	+	+	+	+	+	+	+	+	+	+	+	+	+					+
57C	ERR2591910	C. jejuni	Human	16-Nov-2015	Latvia	60	98.3	11	23315	19	2, 1, 5, 3, 2, 1, 5	ST-21 complex	1598	<1	S	-	4	S	-	<0,12	S	-	<0,5	S	-	1	S	-	0.25	S	-	+	+	+	+	+	+	+	+	+	+	+	+	+	+	+		+	+
58C	ERR2591899	C. jejuni	Human	13-Apr-2015	Latvia	87	99.2	5	55722	464	24, 2, 2, 2, 10, 3, 1	ST-464 complex	1592	<1	S	-	>64	R	gyrA Thr-86-Ile	>8	R	gyrA Thr-86-Ile	>64	R	tet(O)	2	S	-	1	S	-	+	+	+	+	+	+	+	+	+	+	+	+	+	+	+		+	+
59C	ERR2591906	C. jejuni	Human	12-Jun-2015	Latvia	77	98.6	9	49694	49	3, 1, 5, 17, 11, 11, 6	ST-49 complex	1593	<1	S	-	4	S	-	<0,12	S	-	<0,5	S	-	1	S	-	0.5	S	-	+	+	+	+	+	+	+	+	+	+	+	+	+					+
60C	ERR2591901	C. jejuni	Human	12-May-2015	Latvia	113	99.2	5	41262	51	7, 17, 2, 15, 23, 3, 12	ST-443 complex	1543	<1	S	-	>64	R	gyrA Thr-86-Ile	16	R	gyrA Thr-86-Ile	>64	R	tet(O)	1	S	-	0.5	S	-	+	+	+	+	+	+	+	+	+	+	+	+	+					+
61C	ERR2591905	C. jejuni	Human	11-Jun-2015	Latvia	117	99.2	5	65420	49	3, 1, 5, 17, 11, 11, 6	ST-49 complex	1593	<1	S	-	4	S	-	<0,12	S	-	<0,5	S	-	1	S	-	0.5	S	-	+	+	+	+	+	+	+	+	+	+	+	+	+					+
62C	ERR2591913	C. jejuni	Human	10-Mar-2015	Latvia	106	98.9	7	65527	50	2, 1, 12, 3, 2, 1, 5	ST-21 complex	587	<1	S	-	>64	R	gyrA Thr-86-Ile	16	R	gyrA Thr-86-Ile	64	R	tet(O)	2	S	-	0.5	S	-	+	+	+	+	+	+	+	+	+	+	+	+	+	+	+	+	+	+
63C	ERR2591912	C. jejuni	Human	19-Feb-2016	Latvia	110	99.2	5	53747	ND	2, ?, 12, 3, 2, 1, 5	ND	1528	ND	ND	-	ND	ND	gyrA Thr-86-Ile	ND	ND	-	ND	ND	-	ND	ND	-	ND	ND	-	+	+	+	+	+	+	+	+	+	+	+	+	+	+	+	+	+	+
64C	ERR2591903	C. jejuni	Human	02-Jun-2015	Latvia	110	99.4	4	98367	50	2, 1, 12, 3, 2, 1, 5	ST-21 complex	1547	<1	S	-	32	R	gyrA Thr-86-Ile	8	R	gyrA Thr-86-Ile	<0,5	S	-	1	S	-	0.25	S	-	+	+	+	+	+	+	+	+	+	+	+	+	+	+	+	+	+	+
6C	ERR2591894	C. jejuni	Calf	27-Apr-2015	Latvia	56	97.6	15	16369	21	2, 1, 1, 3, 2, 1, 5	ST-21 complex	1545	<1	S	-	>64	R	gyrA Thr-86-Ile	>16	R	gyrA Thr-86-Ile	>64	R	tet(O)	2	S	-	0.5	S	-	+	+	+	+	+	+	+	+	+	+	+	+	+	+	+	+	+	+
8C	ERR2591895	C. jejuni	Calf	25-Jun-2015	Latvia	79	98.4	10	22423	21	2, 1, 1, 3, 2, 1, 5	ST-21 complex	1544	<1	S	-	64	R	gyrA Thr-86-Ile	16	R	gyrA Thr-86-Ile	16	R	tet(O)	1	S	-	0.5	S	-	+	+	+	+	+	+	+	+	+	+	+	+	+	+	+	+	+	+
9C	ERR2591896	C. jejuni	Calf	27-Apr-2015	Latvia	90	99.5	3	49747	806	2, 1, 1, 3, 140, 3, 5	ST-21 complex	1595	<1	S	-	64	R	gyrA Thr-86-Ile	8	R	gyrA Thr-86-Ile	64	R	tet(O)	1	S	-	0.25	S	-	+	+	+	+	+	+	+	+	+	+	+	+	+	+	+			+
ND - not dermined
R - resistant
S - susceptible
[truncated: 97 more columns]
